# Supplementary material for: Adaptive colistin resistance dynamics in mcr-9-positive and -negative Enterobacterales following low-level colistin exposure
Source: Microbiol Spectr. 2026 May 29;14(7):e02306-25. doi: 10.1128/spectrum.02306-25 (PMC13340053; doi:10.1128/spectrum.02306-25)
Supplement: Supplemental tables — Tables S1 to S4. [file spectrum.02306-25-s0001.xlsx]

## Sheet: Disclamer
This supplementary material is hosted by Microbiology Spectrum journal as supporting information alongside the article:"Adaptive Colistin Resistance Dynamics in mcr-9-positive and -negative Enterobacterales Following Low-Level Colistin Exposure", on behalf of the authors, who remain responsible for the accuracy and appropriateness of the content. The same standards for ethics, copyright, attribut…
Eva Smelikova1,2*, Marie Brajerova1*, Jan Tkadlec1, Pavel Drevinek1, Marcela Krutova1
1. Department of Medical Microbiology, Second Faculty of Medicine, Charles University and University Hospital Motol and Homolka, Czech Republic 2. Department of Genetics and Microbiology, Faculty of Science, Charles University, Prague, Czech Republic

## Sheet: Table S1_AST
Table S1. The minimal inhibitory concentrations (mg/L) of antibiotics in the mcr-9-positive Enterobacterales.
Isolate No.	Ampicillin	Ampicillin/sulbactam	Cefazolin	Cefuroxime	Aztreonam	Gentamicin	Amikacin	Colistin	Co-trimoxazole	Ciprofloxacin	Chloramphenicol	Tetracycline	Piperacillin	Piperacillin/tazobactam	Cefotaxime	Ceftazidim	Cefoperazone	Cefoperazone/sulbactam	Cefepime	Meropenem	Ertapenem	Tigecycline	Netilmicin	Tobramycin
Breakpoint [mg/L]	>8	>8	>4	>8	>4	>2	>8	>2	>4	>0.5	>8	>8	>16	>16	>2	>4	>32	nd	>4	>8	>0.5	>0.5	>8	>2
P1760	>128	64/32	>16	32	≤0.12	≤0.25	≤0.5	0.5	0.06/1.19	≤0.06	8	4	4	2/4	0.25	0.5	≤0.5	≤0.5/0.25	0.25	≤0.12	0.03	1	0.5	0.5
P1900	64	8/4	>16	8	≤0.12	0.5	≤0.5	0.5	0.06/1.19	≤0.06	8	4	≤1	2/4	0.25	0.25	1	≤0.5/0.25	≤0.12	≤0.12	≤0.015	0.5	0.5	0.5
P2104	16	4/2	>16	8	0.25	≤0.25	≤0.5	0.5	0.06/1.19	0.5	8	4	≤1	≤1/4	0.12	0.25	≤0.5	≤0.5/0.25	≤0.12	≤0.12	0.12	1	0.25	≤0.12
P2107	4	4/2	2	4	≤0.12	1	2	1	0.06/1.19	≤0.06	4	1	≤1	≤1/4	≤0.06	0.25	≤0.5	≤0.5/0.25	≤0.12	≤0.12	≤0.015	0.5	1	1
P2157	>128	16/8	>16	4	≤0.12	0.5	1	0.5	≤ 0.03/0.6	≤0.06	8	8	>128	≤1/4	0.25	0.5	32	2/1	≤0.12	≤0.12	0.015	0.5	0.5	0.5
P2211	16	16/8	>16	8	≤0.12	≤0.25	≤0.5	0.5	≤0.03/0.6	≤0.06	4	2	≤1	≤1/4	≤0.06	≤0.12	≤0.5	≤0.5/0.25	≤0.12	≤0.12	0.06	0.5	0.5	0.25
P2258	128	128/64	>16	>64	0.25	0.5	≤0.5	0.25	0.06/1.19	≤0.06	8	4	2	2/4	0.5	0.5	1	1/0.5	0.2	≤0.12	0.12	2	0.5	0.25
P2601	32	16/8	>16	8	≤0.12	≤0.25	≤0.5	0.5	0.06/1.19	≤0.06	4	4	≤1	≤1/4	1	0.5	1	1/0.5	≤0.12	≤0.12	0.12	1	0.5	0.25
P2645	8	4/2	8	16	≤0.12	0.5	≤0.5	1	0.06/1.19	≤0.06	8	4	2	2/4	1	1	≤0.5	≤0.5/0.25	0.25	≤0.12	≤0.015	1	0.5	0.5

## Sheet: Table S2_Induction assay
	Table S2: Summary of induction assay results among mcr-9-positive and mcr-9-negative colistin-susceptible isolates. +: visible growth; MIC: minimal inhibitory concentration; *mcr-9 gene localised on plasmid; **Isolates 1531, P2104, P2601, P1900, P2157, P2107 and 1077 remained resistant to colistin after 10 days of sub-cultivation.
	Isolate No.	Species	mcr-9	Concentration of colistin used for induction (mg/L)					MIC of colistin (mg/L)		Increase of colistin MIC after exposure
				0	0.064	0.25	0.5	1.0	Before induction	After induction
	P1760*	E. hormaechei	+	+	+	-	-	-	≤0.25	≤0.25	No
	P2258	E. hormaechei	+	+	+	-	-	-	≤0.25	≤0.25	No
	P2645*	E. hormaechei	+	+	+	+	+	-	1	1	No
	1069	E. hormaechei	-	+	+	+	+	+	0.25	16	Yes
	1531	E. hormaechei	-	+	+	+	+	+	0.25	≥16	Yes**
	P2104	E. roggenkampii	+	+	+	+	+	+	0.5	>16	Yes**
	P2211	E. roggenkampii	+	+	+	+	+	+	0.5	≥16	Yes
	P2601	E. roggenkampii	+	+	+	+	+	+	0.5	≥16	Yes**
	S911B	E. roggenkampii	-	+	+	+	+	+	1	≥16	Yes
	P1900*	C. freundii	+	+	+	+	+	-	0.5	≥16	Yes**
	P2157*	C. freundii	+	+	+	+	+	+	≤0.25	≥16	Yes**
	1076	C. freundii	-	+	-	-	-	-	0.25	0.25	No
	1405	C. freundii	-	+	+	+	-	-	0.25	0.5	No
	P2107*	E. coli	+	+	+	+	-	+	≤0.25	8	Yes**
	1077	E. coli	-	+	+	+	+	+	0.25	16	Yes**
	1161	E. coli	-	+	-	-	-	-	0.25	0.25	No

## Sheet: Table S3_mcr-9_mut
	Supplementary Table 3: Single nucleotide polymorphism analysis of the mcr-9-positive and mcr9-negative isolates aquiring resistance after colistin exposure. 1-3 The same or similar (same position) amino acid substitutions suspected for colistin resistance were detected in previous studies.
	1. Luo Q, Niu T, Wang Y, Yin J, Wan F, Yao M, Lu H, Xiao Y, Li L. In vitro reduction of colistin susceptibility and comparative genomics reveals multiple differences between MCR-positive and MCR-negative colistin-resistant Escherichia coli. Infect Drug Resist. 2019 Jun 12;12:1665-1674.
	2. Wang CH, Siu LK, Chang FY, Chiu SK, Lin JC. A Resistance Mechanism in Non-mcr Colistin-Resistant Escherichia coli in Taiwan: R81H Substitution in PmrA Is an Independent Factor Contributing to Colistin Resistance. Microbiol Spectr. 2021 Sep 3;9(1):e0002221.
	3. Kumar A, Biswas L, Omgy N, Mohan K, Vinod V, Sajeev A, Nair P, Singh S, Biswas R. Colistin resistance due to insertional inactivation of the mgrB in Klebsiella pneumoniae of clinical origin: First report from India. Rev Esp Quimioter. 2018 Oct;31(5):406-410. Epub 2018 Sep 14.
mcr-9 gene	species, compared isolates (compared format)
absent	E. hormaechei 1069 vs 1069indR (gbk vs fastq)
	no hit
absent	E. hormaechei 1069 vs 1069indS (gbk vs fastq)
	no hit
absent	E. hormaechei 1531 vs 1531ind (gbk vs fastq)
	snippy no hit
	Geneious hetero signals in 48-102nt in mgrB
present	E. roggenkampii P2104 vs P2104ind (gbk vs fastq)
	CHROM	NUCLEOTIDE POSITION	TYPE	REF	ALT	EVIDENCE	FTYPE	STRAND	NUCLEOTIDE POSITION	AMINO ACID POSITION	EFFECT	LOCUS_TAG	GENE	PRODUCT
	contig_7_polypolish	548820	snp	A	G	G:28 A:0	CDS	+	1137/1686	379/561	synonymous_variant c.1137A>G p.Gln379Gln			Putative transport protein YbjL
	contig_7_polypolish	912308	snp	G	A	A:45 G:0
	contig_7_polypolish	2615179	snp	G	A	A:47 G:0	CDS	-	197/1044	66/347	missense_variant c.197C>T p.Pro66Leu			Sensor protein BasS/PmrB (activates BasR/PmrA)
	contig_7_polypolish	4037969	ins	C	CA	CA:28 C:0	CDS	-	964/996	322/331	frameshift_variant c.964_965insT p.Arg322fs			c-di-GMP phosphodiesterase (EC 3.1.4.52) => PdeD
present	E. roggenkampii P2211 vs P2211ind (gbk vs fastq)
	CHROM	NUCLEOTIDE POSITION	TYPE	REF	ALT	EVIDENCE	FTYPE	STRAND	NUCLEOTIDE POSITION	AMINO ACID POSITION	EFFECT	LOCUS_TAG	GENE	PRODUCT
	contig_9_polypolish	102	snp	A	G	G:14 A:0
	contig_9_polypolish	326	complex	AAG	GA	GA:14 AAG:0
	contig_9_polypolish	3460	del	AC	A	A:20 AC:0
	contig_10_polypolish	890	complex	TGGTAACAC	GG	GG:45 TGGTAACAC:0
	contig_10_polypolish	33696	complex	GCCAGCA	CCG	CCG:12 GCCAGCA:0	CDS	+	194/282	65/93	frameshift_variant&missense_variant c.194_200delGCCAGCAinsCCG p.Arg65fs			IncF plasmid conjugative transfer fertility inhibition protein FinO
	contig_10_polypolish	36261	del	CT	C	C:66 CT:0
	contig_10_polypolish	37493	complex	CTGACG	TCAC	TCAC:30 CTGACG:0	CDS	+	22/156	8/51	frameshift_variant&missense_variant c.22_27delCTGACGinsTCAC p.Leu8fs			hypothetical protein
	contig_10_polypolish	37537	snp	T	C	C:25 T:1	CDS	+	66/156	22/51	synonymous_variant c.66T>C p.Arg22Arg			hypothetical protein
	contig_10_polypolish	37542	snp	G	T	T:25 G:0	CDS	+	71/156	24/51	missense_variant c.71G>T p.Arg24Leu			hypothetical protein
	contig_10_polypolish	37568	complex	TC	AT	AT:17 TC:0	CDS	+	97/156	33/51	missense_variant c.97_98delTCinsAT p.Ser33Ile			hypothetical protein
	contig_3_polypolish	503458	del	TGAAAAAAATAC	T	T:21 TGAAAAAAATAC:0	CDS	+	4/144	2/47	frameshift_variant c.4_14delAAAAAAATACG p.Lys2fs			PhoP/PhoQ regulator MgrB
present	E. roggenkampii P2211 vs P2211indS (gbk vs fastq)
	CHROM	NUCLEOTIDE POSITION	TYPE	REF	ALT	EVIDENCE	FTYPE	STRAND	NUCLEOTIDE POSITION	AMINO ACID POSITION	EFFECT	LOCUS_TAG	GENE	PRODUCT
	contig_9_polypolish	102	snp	A	G	G:16 A:0
	contig_9_polypolish	326	complex	AAG	GA	GA:39 AAG:0
	contig_10_polypolish	890	complex	TGGTAACAC	GG	GG:103 TGGTAACAC:0
	contig_10_polypolish	36138	complex	ACATCTATCTGCT	CCATCAATCAGG	CCATCAATCAGG:87 ACATCTATCTGCT:0
	contig_10_polypolish	36261	del	CT	C	C:99 CT:0
	contig_10_polypolish	37475	snp	A	C	C:45 A:2	CDS	+	4/156	2/51	missense_variant c.4A>C p.Thr2Pro			hypothetical protein
	contig_10_polypolish	37493	complex	CTGACG	TCAC	TCAC:42 CTGACG:0	CDS	+	22/156	8/51	frameshift_variant&missense_variant c.22_27delCTGACGinsTCAC p.Leu8fs			hypothetical protein
	contig_10_polypolish	37537	snp	T	C	C:42 T:0	CDS	+	66/156	22/51	synonymous_variant c.66T>C p.Arg22Arg			hypothetical protein
	contig_10_polypolish	37542	snp	G	T	T:32 G:0	CDS	+	71/156	24/51	missense_variant c.71G>T p.Arg24Leu			hypothetical protein
	contig_10_polypolish	37568	mnp	TC	AT	AT:36 TC:0	CDS	+	97/156	33/51	missense_variant c.97_98delTCinsAT p.Ser33Ile			hypothetical protein
	contig_10_polypolish	37590	complex	CGATGC	GAG	GAG:16 CGATGC:0	CDS	+	119/156	40/51	missense_variant&disruptive_inframe_deletion c.119_124delCGATGCinsGAG p.Thr40_Pro42delinsArgAla			hypothetical protein
	contig_10_polypolish	37608	snp	G	A	A:23 G:2	CDS	+	137/156	46/51	missense_variant c.137G>A p.Arg46Lys			hypothetical protein
	contig_10_polypolish	37635	del	AT	A	A:18 AT:0
	contig_3_polypolish	1961	ins	A	AG	AG:19 A:0	CDS	+	171/192	57/63	frameshift_variant c.170dupG p.Asn58fs			hypothetical protein
	contig_3_polypolish	702218	snp	C	T	T:15 C:0	CDS	+	611/2124	204/707	missense_variant c.611C>T p.Thr204Met			Tn7-like transposition protein B
	contig_3_polypolish	1583909	ins	C	CT	CT:26 C:0
	contig_3_polypolish	2215493	ins	T	TA	TA:27 T:0
	contig_3_polypolish	3328059	ins	T	TA	TA:32 T:0
	contig_3_polypolish	3677851	snp	C	G	G:81 C:0	CDS	+	90/1494	30/497	missense_variant c.90C>G p.Asp30Glu			Protein YhjJ, putative peptidase
	contig_3_polypolish	3720315	ins	A	AT	AT:39 A:0	CDS	+	951/996	317/331	frameshift_variant c.950dupT p.Gly318fs			predicted ATP-dependent endonuclease, OLD family
	contig_3_polypolish	3722326	ins	C	CG	CG:59 C:0
	contig_3_polypolish	4005118	snp	C	T	T:67 C:0	CDS	-	386/1044	129/347	missense_variant c.386G>A p.Arg129Gln			Sensor protein BasS/PmrB (activates BasR/PmrA)
present	E. roggenkampii P2601 vs P2601ind (gbk vs fastq)
	CHROM	NUCLEOTIDE POSITION	TYPE	REF	ALT	EVIDENCE	FTYPE	STRAND	NUCLEOTIDE POSITION	AMINO ACID POSITION	EFFECT	LOCUS_TAG	GENE	PRODUCT
	contig_1_polypolish	240	ins	C	CA	CA:21 C:1	CDS	-	1225/1236	407/411	frameshift_variant c.1226dupT p.Leu409fs			Copper sensory histidine kinase CusS
	contig_1_polypolish	2977	ins	A	AG	AG:56 A:0	CDS	+	660/687	220/228	frameshift_variant c.659dupG p.Lys221fs			Copper/silver efflux RND transporter, outer membrane protein CusC
	contig_1_polypolish	25585	snp	C	T	T:73 C:0
	contig_1_polypolish	712282	snp	A	C	C:47 A:0	CDS	-	533/1464	178/487	missense_variant c.533T>G p.Ile178Ser			Sensor histidine kinase PhoQ (EC 2.7.13.3)
	contig_1_polypolish	1551653	ins	A	AAC	AAC:19 A:0
	contig_1_polypolish	3191387	ins	T	TTC	TTC:10 T:0
absent	E. roggenkampii S911B vs S911BindR (gbk vs fastq)
	CHROM	NUCLEOTIDE POSITION	TYPE	REF	ALT	EVIDENCE	FTYPE	STRAND	NUCLEOTIDE POSITION	AMINO ACID POSITION	EFFECT	LOCUS_TAG	GENE	PRODUCT
	NODE_91_length_5941_cov_31.795532	78	snp	A	C	C:29 A:2	CDS	-	2/78	2025-01-01	start_lost c.2T>G p.Met1?			Transposase InsH for insertion sequence element IS5
	NODE_152_length_140_cov_370.111111	78	snp	T	G	G:1334 T:3
	NODE_97_length_2572_cov_409.860922	78	snp	A	C	C:148 A:7
absent	E. roggenkampii S911B vs S911BindS (gbk vs fastq)
	CHROM	NUCLEOTIDE POSITION	TYPE	REF	ALT	EVIDENCE	FTYPE	STRAND	NUCLEOTIDE POSITION	AMINO ACID POSITION	EFFECT	LOCUS_TAG	GENE	PRODUCT
	NODE_97_length_2572_cov_409.860922	78	snp	A	C	C:255 A:26
present	C. freundii P1900 vs P1900ind (gbk vs fastq)
	CHROM	NUCLEOTIDE POSITION	TYPE	REF	ALT	EVIDENCE	FTYPE	STRAND	NUCLEOTIDE POSITION	AMINO ACID POSITION	EFFECT	LOCUS_TAG	GENE	PRODUCT
	contig_1_polypolish	310871	snp	T	G	G:59 T:0	CDS	-	455/1083	152/360	missense_variant c.455A>C p.Asp152Ala			Sensor protein BasS/PmrB (activates BasR/PmrA)
	contig_1_polypolish	4094962	ins	C	CA	CA:43 C:0	CDS	+	82/117	28/38	frameshift_variant c.81dupA p.Pro28fs			hypothetical protein
	contig_1_polypolish	4349778	complex	TGC	AGG	AGG:53 TGC:0	CDS	+	122/1317	41/438	missense_variant c.122_124delTGCinsAGG p.MetPro41LysAla			High-affinity gluconate transporter GntT
	contig_1_polypolish	4598344	del	TA	T	T:20 TA:0	CDS	-	292/351	98/116	frameshift_variant c.292delT p.Tyr98fs			hypothetical protein
present	C. freundii P2157 vs P2157ind (gbk vs fastq)
	CHROM	NUCLEOTIDE POSITION	TYPE	REF	ALT	EVIDENCE	FTYPE	STRAND	NUCLEOTIDE POSITION	AMINO ACID POSITION	EFFECT	LOCUS_TAG	GENE	PRODUCT
	contig_1	4225431	snp	T	G	G:284 T:0	CDS	+	50/1083	17/360	missense_variant c.50T>G p.Leu17Arg			Sensor protein BasS/PmrB (activates BasR/PmrA)
present	E. coli P2107 vs P2107ind (gbk vs fastq)
	CHROM	NUCLEOTIDE POSITION	TYPE	REF	ALT	EVIDENCE	FTYPE	STRAND	NUCLEOTIDE POSITION	AMINO ACID POSITION	EFFECT	LOCUS_TAG	GENE	PRODUCT
	contig_4_polypolish	377575	ins	A	AG	AG:36 A:0	CDS	-	405/483	135/160	frameshift_variant c.405dupC p.Trp136fs			IS1 protein InsB
	contig_4_polypolish	740972	ins	C	CG	CG:114 C:0
	contig_4_polypolish	1732667	del	TA	T	T:507 TA:0	CDS	-	22/636	8/211	frameshift_variant c.22delT p.Tyr8fs			Protein RhsD
	contig_4_polypolish	2304081	snp	G	T	T:696 G:0	CDS	+	242/669	81/222	missense_variant c.242G>T p.Arg81Leu			Two-component transcriptional regulatory protein BasR/PmrA (activated by BasS/PmrB)
	contig_4_polypolish	2423467	del	TC	T	T:414 TC:0	CDS	-	1724/1755	575/584	frameshift_variant c.1724delG p.Gly575fs			Isocitrate dehydrogenase phosphatase (EC 2.7.11.5)/kinase (EC 3.1.3.-)
	contig_4_polypolish	2430344	ins	T	TG	TG:209 T:0	RNA	-			intragenic_variant n.2430344_2430345insG			5S rRNA ## 5S ribosomal RNA
	contig_4_polypolish	2518948	del	AC	A	A:171 AC:0	CDS	-	2136/2139	712/712	frameshift_variant c.2136delG p.Ter713fs			Protein RhsB
	contig_4_polypolish	2969046	ins	G	GGA	GGA:196 G:0	CDS	-	43/117	15/38	frameshift_variant c.42_43dupTC p.Pro15fs			hypothetical protein
	contig_4_polypolish	3037302	ins	A	AG	AG:245 A:0	CDS	-	589/615	197/204	frameshift_variant c.589dupC p.Leu197fs			Multicopper oxidase
	contig_4_polypolish	3037929	ins	A	AG	AG:310 A:0	CDS	-	1071/1092	357/363	frameshift_variant c.1071dupC p.Ser358fs			Multicopper oxidase
	contig_4_polypolish	3051827	ins	G	GA	GA:79 G:0	CDS	+	560/564	187/187	frameshift_variant c.559dupA p.Ile187fs			Copper sensory histidine kinase CusS
absent	E. coli 1077 vs 1077ind (gbk vs fastq)
	CHROM	NUCLEOTIDE POSITION	TYPE	REF	ALT	EVIDENCE	FTYPE	STRAND	NUCLEOTIDE POSITION	AMINO ACID POSITION	EFFECT	LOCUS_TAG	GENE	PRODUCT
	NODE_21_length_86695_cov_20.153917	507	ins	C	CA	CA:24 C:2	tRNA	-			intergenic_region n.507_508insA			tRNA-Leu-TAG
	NODE_4_length_203534_cov_24.081993	130525	snp	A	G	G:45 A:0	CDS	-	590/1101	197/366	missense_variant c.590T>C p.Leu197Pro			Sensor protein BasS/PmrB (activates BasR/PmrA)
	NODE_117_length_1116_cov_29.300289	636	snp	T	C	C:12 T:0	CDS	+	572/1050	191/349	missense_variant c.572T>C p.Val191Ala			Antigen 43
	NODE_117_length_1116_cov_29.300289	643	snp	T	A	A:13 T:0	CDS	+	579/1050	193/349	synonymous_variant c.579T>A p.Gly193Gly			Antigen 43
	NODE_11_length_157187_cov_17.704672	24904	snp	T	C	C:24 T:3	CDS	-	2023/2634	675/877	missense_variant c.2023A>G p.Ile675Val			Uncharacterized protein YebT
	NODE_11_length_157187_cov_17.704672	157176	snp	T	C	C:16 T:0	CDS	-	12/183	4/60	synonymous_variant c.12A>G p.Lys4Lys			IS1 protein InsB

## Sheet: Table S4_EDTA_assay
	Supplementary Table 4: The summary of EDTA-colistin broth disc elution in mcr-9-carrying isolates resistant after colistin exposure. The isolates after exposure to colistin were used in the experiment. + visible growth
	Isolate	EDTA	Colistin (mg/L)						mcr	Species	Influence of EDTA
			0	1	2	4	8	16
	P1900	no	+	+	+	+	-	-	mcr-9	C. freundii	Yes
		yes	+	+	-	-	-	-
	P2104	no	+	+	+	+	+	+	mcr-9	E. roggenkampii	No
		yes	+	+	+	+	+	+
	P2107	no	+	+	+	+	-	-	mcr-9	E. coli	Yes
		yes	+	-	-	-	-	-
	P2157	no	+	+	+	+	+	-	mcr-9	C. freundii	Yes
		yes	+	+	+	-	-	-
	P2211	no	+	+	+	+	+	+	mcr-9	E. roggenkampii	No
		yes	+	+	+	+	+	-
	P2601	no	+	+	+	+	+	+	mcr-9	E. roggenkampii	No
		yes	+	+	+	+	+	+
	S911B	no	+	+	+	+	+	+	-	E. roggenkampii	Yes
		yes	+	+	+	+	-	-
	1531	no	+	+	+	+	+	+	-	E. hormaechei	Yes
		yes	+	-	-	-	-	-
	1069	no	+	+	+	-	-	-	-	E. hormaechei	Yes
		yes	+	-	-	-	-	-
	1077	no	+	+	+	+	-	-	-	E. coli	Yes
		yes	+	-	-	-	-	-
